# Supplementary material for: Soil Erosion Thickness and Seasonal Variations Together Drive Soil Nitrogen Dynamics at the Early Stage of Vegetation Restoration in the Dry-Hot Valley
Source: Microorganisms. 2024 Jul 28;12(8):1546. doi: 10.3390/microorganisms12081546 (PMC11356167; doi:10.3390/microorganisms12081546)
Supplement: Supplementary file 1 [file microorganisms-12-01546-s001.zip]

Archive with 1 entries (1 files):
- microorganisms-3126294-supplementary.pdf
